# Supplementary material for: Spatiotemporal and hydrodynamic influences on microbial and exometabolite dynamics in coral reef and seagrass ecosystems
Source: ISME J. 2026 Jul 6;20(1):wrag177. doi: 10.1093/ismejo/wrag177 (PMC13403184; doi:10.1093/ismejo/wrag177)
Supplement: Supplementary_material_wrag177 [file supplementary_material_wrag177.zip]

Archive with 10 entries (10 files):
- Garcia_ISMEJ_accepted_Supplemental.docx
- Garcia_ISMEJ_accepted_SupplementalTables.xlsx
- FigureS1_WaterChem_FCM_CINARTemporal_20260519.png
- FigureS2_SiteSpecific_NMDS_20260519.png
- FigureS3NEW_NMDS_wVectors_20260512.png
- FigureS4_Seagrass_PercentCoastalArea_20260519.png
- FigureS5_Tektite_PercentCoastalArea_20260519.png
- FigureS6_Yawzi_PercentCoastalArea_20260519.png
- FigureS7_LM_HydrodynamicsBetaDispersion_20260519.png
- FigureS8NEW_YawziReef_CorrNetwork_20260519.png
